# Supplementary material for: Small Ruminant Piroplasmosis: High Prevalence of Babesia aktasi n. sp. in Goats in Türkiye
Source: Pathogens. 2023 Mar 26;12(4):514. doi: 10.3390/pathogens12040514 (PMC10142182; doi:10.3390/pathogens12040514)
Supplement: Supplementary file 1 [file pathogens-12-00514-s001.zip]

Archive with 1 entries (1 files):
- pathogens-2268950-supplementary.pdf
